# Supplementary material for: The Role of DNA Methylation in Stroke Recovery
Source: Int J Mol Sci. 2022 Sep 8;23(18):10373. doi: 10.3390/ijms231810373 (PMC9499691; doi:10.3390/ijms231810373)
Supplement: Supplementary file 1 [file ijms-23-10373-s001.zip]

Archive with 1 entries (1 files):
- ijms-1885986-supplementary.pdf
